# Supplementary material for: Identification of the Ricin-B-Lectin LdRBLk in the Colorado Potato Beetle and an Analysis of Its Expression in Response to Fungal Infections
Source: J Fungi (Basel). 2021 May 6;7(5):364. doi: 10.3390/jof7050364 (PMC8148562; doi:10.3390/jof7050364)
Supplement: Supplementary file 1 [file jof-07-00364-s001.zip]

Archive with 1 entries (1 files):
- jof-1189084-supplementary.pdf
